# Supplementary material for: Metabolic Characteristics and Discriminative Diagnosis of Growth Hormone Deficiency and Idiopathic Short Stature in Preadolescents and Adolescents
Source: Molecules. 2024 Apr 7;29(7):1661. doi: 10.3390/molecules29071661 (PMC11013616; doi:10.3390/molecules29071661)
Supplement: Supplementary file 1 [file molecules-29-01661-s001.zip]

Archive with 1 entries (1 files):
- molecules-2870482-supplementary.pdf
